# Supplementary material for: Highly Regular Hexagonally-Arranged Nanostructures on Ni-W Alloy Tapes upon Irradiation with Ultrashort UV Laser Pulses
Source: Nanomaterials (Basel). 2022 Jul 12;12(14):2380. doi: 10.3390/nano12142380 (PMC9323319; doi:10.3390/nano12142380)
Supplement: Supplementary file 1 [file nanomaterials-12-02380-s001.zip]

Archive with 1 entries (1 files):
- nanomaterials-1794877-supplementary.pdf
